# Supplementary material for: Subgroup analysis of continuous renal replacement therapy in severely burned patients
Source: PLoS One. 2017 Nov 30;12(11):e0189057. doi: 10.1371/journal.pone.0189057 (PMC5708827; doi:10.1371/journal.pone.0189057)
Supplement: S1 Dataset — (XLSX) [file pone.0189057.s001.xlsx]

## Sheet: Sheet1
age	sex	death	TBSA	INH	ABSI	apach	saps	ICU	apachcrrt	sapscrrt	SOFA	PH	K	BUN	Crea	24U/kg/hr	lactate	WBC	PLT	pfratio	TB
72	1	1	27	0	9	76	56	19	76	56	5	7.259	6.9	66.2	1.51	0.394345	1	12.05	224	160.75	0.59
26	0	1	85	1	13	79	54	5	79	54	9	7.197	6.6	12.8	1.77	0.25625	7.7	38.26	251	61.1	0.87
56	0	1	60	0	10	88	68	18	88	68	9	7.299	7.1	42	4.4	0.179534	2.6	26.72	322	65.75	0.3
63	0	1	76	0	13	98	54	9	98	54	12	7.133	4.6	90.1	5.5	0.848214	2.7	18.45	67	110	1
52	1	1	60	1	12	99	61	9	99	61	10	7.064	4.4	42.8	5	0.159722	2.1	11.06	291	248.333	0.6
58	0	1	75	0	12	59	44	177	59	44	2	7.277	4.2	61.5	1	0.30878	1.9	9.81	238	245	0.4
48	1	0	7	0	5	73	46	80	73	46	3	7.191	6.9	36.1	1.9	0.134339	3.2	27	181	230.25	0.5
43	0	0	6	0	5	73	45	119	60	39	7	7.423	5	61.2	4.3	0.261752	2.4	13.37	86	292.5	0.4
37	0	0	6	0	4	52	34	1	52	25	9	7.256	4.2	58.4	11.8	0.530303	0.7	10	76	118.75	0.5
45	0	0	5	1	6	61	41	55	48	44	9	7.209	5.1	89.5	4.5	0.25641	0.8	11.6	77	281.5	0.3
80	0	1	4	0	6	68	50	13	105	54	13	7.274	4.4	60.5	2.1	0.729167	3	4.61	54	35.5	2
77	1	1	19	0	8	74	58	13	59	51	8	7.251	3.9	60.7	3	0.773237	1	13.07	168	190.5	1.4
60	0	1	50	0	9	74	51	8	82	51	8	7.375	4.8	21.1	1.1	0.537935	8.7	19.81	79	137.333	1.7
53	0	1	75	0	12	83	52	5	83	52	10	6.977	6.2	27.7	2.33	0.508333	12.8	25.45	75	32.1	0.7
38	0	1	16	0	5	56	31	4	69	30	11	7.187	5.9	19.2	2.07	2.22569	4.95	15.74	60	199.4	0.57
64	0	1	28	0	8	31	45	13	31	45	5	7.372	5.3	11.6	1.1	0.440104	3.4	23.85	180	177.25	2.4
45	0	1	95	1	15	53	47	19	78	49	7	7.29	4.8	54.7	2.7	0.821759	3.1	23.08	67	224.25	1.1
35	0	1	80	1	12	73	46	21	58	36	9	7.334	6.3	54.5	3.6	0.890411	2.3	19.86	96	188.75	0.9
54	0	1	65	1	12	68	53	19	75	41	13	7.204	6.1	47.3	4	0.663889	1.1	13.6	38	55.5	3.4
65	0	1	52	0	11	46	49	9	86	64	8	7.414	5.8	30.9	2.1	0.0466954	6.6	27.64	79	318.75	1
52	0	1	62	0	11	48	47	38	64	50	7	7.263	5.3	47.4	3.13	0.154762	2.6	24.32	77	221.25	1.86
55	0	1	37	0	8	56	52	16	66	55	7	7.334	5.6	38.9	3.09	0.217547	3.2	24.77	147	241.75	0.6
43	0	1	60	1	11	76	54	14	80	57	8	7.259	5.1	29	2.8	0.177778	5	33.63	51	218	1.9
43	0	1	38	1	9	95	66	17	76	47	8	7.186	3.9	24.5	3.2	0.0603632	3	9.58	76	57.2	0.44
63	0	0	12	0	7	33	38	101	40	45	6	7.317	5.1	31.3	3.7	0.309759	1	14.82	118	215.5	0.9
82	0	1	65	0	13	58	61	12	91	54	6	7.274	4.8	41.3	1.95	0.820513	5.6	8.57	50	197.333	1.03
59	1	1	85	1	15	84	61	12	76	52	11	7.272	4.6	11.9	0.6	0.760417	0.8	18.4	49	62.2	1.9
39	1	1	64	1	12	53	38	6	84	50	14	7.39	3.9	31.3	2	0.635417	0.8	29.98	56	87.375	2.2
38	1	1	30	0	7	50	38	25	33	30	6	7.268	5	64.9	3.75	1.78333	1.8	13.56	120	267.5	0.3
60	0	1	28	1	8	116	72	4	100	63	15	7.069	4.2	31.8	3.6	0.722222	2.8	26.35	20	74	1.85
41	0	1	95	0	14	67	45	11	92	67	12	7.247	6.2	35.1	3.19	0.362121	4.5	37.61	31	58.3	1.27
80	0	1	56	1	12	87	57	12	97	67	9	7.356	4.9	39.7	1.8	0.0643939	3.4	11.61	45	141	1.2
57	0	1	70	1	12	109	62	9	45	45	8	7.302	6.7	30.1	3.3	0.414216	5.3	16.5	29	247.25	1.9
29	0	1	98	0	13	84	41	7	59	34	6	7.25	4.7	57.1	4.94	0.568783	2.5	10.96	51	374	0.83
49	0	1	40	0	8	42	43	11	98	52	12	7.322	4.8	20.1	2.64	0.184028	3.9	14.44	45	79.2	2.04
43	0	1	80	1	13	78	60	12	109	65	11	7.183	5.8	80.6	5.9	0.360937	0.9	15.15	59	80.1	0.8
32	0	1	30	1	7	56	41	8	81	49	13	7.17	4	17.7	4	0.314637	3.4	11.66	59	55.9	0.6
66	0	1	27	1	9	53	49	5	74	46	6	7.319	3.1	65.9	4.5	0.523897	0.8	14.05	100	275	0.95
50	1	1	60	1	11	70	34	4	56	33	9	7.086	4.2	30.8	1.59	1.02083	3.9	13.74	66	155.875	1.285
51	0	1	80	1	13	33	45	9	71	41	12	7.266	4	24.4	2.5	1.42196	0.8	8.06	47	99	0.6
89	0	1	43	1	12	83	57	12	105	75	10	7.293	5.2	43.8	1.49	0.159848	1.7	26.4	25	74.125	0.6
30	0	0	78	0	11	72	40	107	57	33	5	7.332	3.9	51.2	2.3	0.996622	1.1	7.37	37	412.75	0.7
48	0	1	86	0	13	60	48	14	51	36	7	7.252	3.9	10.4	0.68	1.43229	2.9	5.25	52	70.8	1.23
49	0	0	2	0	5	74	37	59	49	25	6	7.281	3.7	35.8	8.44	1	1.7	4.14	113	339.5	0.62
58	0	0	11	0	6	19	23	29	54	39	5	7.207	3.9	14.6	2.9	0.248214	2.1	15.5	154	234.75	0.5
59	0	1	90	0	13	52	54	4	82	54	13	7.142	4.9	17.4	1.76	0.435606	7	2.91	15	44.1	0.45
20	0	1	80	1	11	52	31	5	71	43	9	7.151	5.1	59.9	2.05	0.217308	3.2	16.73	131	76.4	0.4
47	0	1	88	1	14	90	59	7	69	49	8	7.196	3.9	30.2	1.7	0.337222	1.9	10.37	50	104.75	1.1
62	0	1	60	0	11	65	49	7	69	53	13	7.158	4	16	1.97	0.202206	3.6	11.18	37	95.5	1.28
42	0	1	40	1	9	64	50	18	54	33	4	7.227	4.1	17.7	1.5	0.293803	0.7	29.96	156	121.625	0.5
65	0	1	36	0	9	44	35	13	89	57	14	7.228	4.7	27	2.1	0.830078	3.7	28.14	20	63.4	1.35
65	0	1	62	1	13	75	50	7	87	57	12	7.077	3.7	37.3	2.3	0.0481322	3.6	15.45	28	177	1.13
56	0	1	31	0	8	75	43	5	121	68	12	7.091	3.4	24.3	1.58	0.169872	1.8	0.91	45	58.4	0.7
66	0	1	70	1	13	26	32	6	101	65	14	7.167	3.7	22.4	1.5	0.0651042	4.4	3.76	25	62.5	2.6
52	0	1	37	0	8	69	45	74	46	39	7	7.2	3.9	32	3.17	0.651042	1.9	10.58	107	69.7	0.35
28	0	1	64	0	9	42	30	5	110	55	12	7.06	5	28.5	2.6	0.186567	4.5	11.3	54	30.2	0.7
53	1	1	31	0	9	44	38	6	100	78	15	7.155	4.1	35.8	1.8	0.10582	2.5	3.2	21	67.6	7.6
57	0	1	30	1	8	40	34	10	98	59	9	7.222	5.6	64.2	4.3	0.118534	0.7	9.58	56	216	1
43	1	1	8	0	6	30	28	6	85	45	11	7.182	3.4	53.5	2.42	0.161111	0.8	8.77	46	427.5	3.6
30	0	0	3	0	4	68	22	20	38	19	7	7.362	3.2	50.6	3.3	1.02801	0.9	7	95	221.75	1.8
35	0	0	60	1	10	20	24	44	56	38	9	7.17	4.6	24.2	2.4	0.205592	0.9	13.51	76	177.25	2.4
50	0	0	37	0	8	36	37	35	75	52	9	7.253	4.3	49.5	3.9	0.241111	0.8	13.83	137	235.5	3.2
51	0	1	95	0	14	77	51	7	76	46	13	7.092	4	27.6	2.15	0.301535	3.5	9.41	29	67.4	1.26
66	0	1	35	0	9	68	55	9	66	50	9	7.18	4.5	28.1	1.21	0.606725	3.1	19.06	72	133.833	1.7
42	1	1	37	1	10	61	44	7	52	40	12	7.134	3.7	19.6	0.89	1.03409	3.7	27.61	25	53.4	2.39
41	0	1	66	1	12	35	38	10	59	43	8	7.222	6.6	73.9	2.2	0.902778	1.1	38.51	67	146.667	1.4
37	0	1	43	1	9	58	42	29	69	33	8	7.315	4.3	53.3	4.57	0.94697	1.4	25.28	137	221.333	2.57
76	0	1	55	1	12	48	50	10	87	60	10	7.152	4.6	35.9	1.8	0.410256	1.8	7.5	77	98.5	0.9
45	0	1	77	1	13	67	38	14	77	47	8	7.122	4.3	59.6	3	0.353009	1.3	28.28	98	134.667	0.5
67	0	1	85	1	15	62	56	10	39	35	6	7.322	3.4	16.2	0.62	2.38839	4.2	12.77	39	136.125	0.46
41	0	1	91	1	15	73	48	12	51	46	6	7.156	4.7	63.6	1.6	0.975	2.1	24.13	180	74.1	0.4
67	0	1	80	1	14	66	46	9	76	53	8	7.171	3.8	40	1.26	0.931548	2.8	21.37	66	108.625	0.33
52	0	0	50	1	10	22	40	32	65	34	7	7.123	4.8	21.4	4.1	1.01598	1.2	17.7	123	185.5	0.8
33	0	0	61	0	10	46	37	45	53	51	9	7.216	5	39.9	3.29	0.0644444	2.8	20.01	66	189.5	1.8
74	0	1	28	0	8	35	42	24	84	62	10	7.1	5	29.9	1.21	1.08265	3.7	24.71	60	71.1	1.395
46	0	1	80	1	13	37	37	10	77	49	12	7.169	4.1	32.4	1.9	0.710784	2.6	31.7	46	101	2.6
38	0	1	93	0	13	33	43	10	48	38	9	7.191	4.8	39.3	1.32	0.777778	3.1	14.82	57	160.6	1.77
80	0	1	56	0	11	62	50	9	73	58	8	7.186	4.5	27.3	1.43	0.420139	6	7.08	23	371.25	0.52
24	0	1	63	1	11	41	30	7	89	62	8	7.086	5.3	35.2	1.89	0.233333	5.2	12.97	124	53.4	1.04
59	0	1	80	0	12	53	40	10	84	66	12	7.079	4.8	54.3	1.72	0.186644	3.3	16.63	42	92.8	0.92
51	0	1	83	0	13	40	38	9	89	50	14	7.045	4.2	27.9	1.78	0.518293	4.7	1.86	27	68.4	3.9
76	0	1	85	0	14	56	41	8	67	55	8	7.151	4.6	51.9	1.18	1.52885	2.4	9.41	54	153.5	0.36
24	0	1	66	0	10	54	37	26	46	38	7	7.235	4	28.4	0.91	1.05208	3.2	20.98	49	55.9	1.19
43	0	1	97	0	14	55	40	8	64	51	13	7.155	3.9	34.8	1.2	1.70139	1.5	3.59	26	83.5	1.2
75	1	1	25	0	8	43	44	11	74	53	9	7.153	3.5	59.9	0.9	1.08333	2.5	22.89	66	150.4	2.45
75	0	1	18	0	6	56	50	33	54	40	7	7.188	5.3	38	2.71	1.3141	1.3	11.84	73	188.75	0.89
55	0	1	80	0	12	51	51	10	50	45	7	7.185	3.9	38.9	1.9	0.627976	2.4	6.09	36	235.75	0.6
68	1	1	40	1	11	73	52	10	58	50	9	7.338	5.5	64.9	1.4	0.625	6	12.48	48	237.5	3.2
62	0	1	50	0	10	24	35	83	90	54	8	7.189	4.4	47.5	2.58	0.175556	1.8	13.3	87	90.5	0.6
53	0	1	95	0	14	42	37	20	65	40	7	7.141	4.7	27.5	1.8	0.399306	1	15.66	157	224	1.4
55	0	1	82	1	14	76	46	9	74	45	10	7.286	5.1	64.5	1.7	0.622024	3.3	15.92	23	157.167	2.6
38	0	1	70	0	10	45	28	26	72	43	8	7.198	5.6	46	2	0.616667	1.2	10.07	58	320.5	4.6
52	0	1	85	0	12	55	38	9	87	55	11	7.136	4.2	37.1	1.07	0.150123	3.2	8.57	23	55.6	1.03
22	1	1	62	1	12	70	48	13	72	46	7	7.199	4.4	58.4	1.82	0.276667	3.1	18.67	23	356	0.84
41	0	1	64	0	11	46	38	21	57	47	8	7.147	6.2	35	3.24	0.485294	2.6	36.14	95	115.333	1.5
29	0	1	93	1	14	58	38	8	91	55	15	6.976	7.3	81.2	4	0.283854	1.3	31.26	55	38.4	3.8
54	0	1	99	1	15	46	37	12	46	44	6	7.145	4.8	75.2	1.2	1.34615	0.8	20.13	100	128.714	0.8
73	0	1	35	1	10	66	52	11	57	51	8	7.273	4.6	42.5	1.2	0.757042	1	8.97	132	89.375	0.8
48	0	1	44	1	10	52	35	10	65	46	10	7.204	3.5	64.8	1.2	1.36299	2.3	2.85	30	157.2	1.5
39	0	0	46	0	8	14	28	81	56	38	9	7.091	4.7	39.1	3.28	0.803571	1.5	16.01	121	127.75	1.4
47	0	1	90	1	14	80	57	19	40	36	4	7.151	5.3	35	1.33	1.75813	1.8	15.03	130	221.8	0.4
50	0	1	32	1	8	36	22	24	58	38	6	7.14	4.1	36	1.69	1.40504	4.4	26.8	407	53.5	1.89
50	0	1	55	1	11	64	48	38	55	41	5	7.163	3.5	41.8	1.7	0.696272	0.9	16.6	138	167.8	0.6
44	0	1	72	1	13	35	39	22	64	49	8	7.28	4.3	44.6	2	1.85248	2.8	14.8	170	119	0.6
52	0	1	65	1	12	31	27	12	74	57	12	7.27	5.2	42.2	1.3	0.814103	2.9	14	25	105	8.7
35	0	1	94	0	13	75	50	11	65	44	12	7.184	5.3	60.9	2.1	0.491935	0.8	8.53	28	75.375	0.8
55	0	1	65	1	12	31	30	9	90	62	11	7.263	5.3	67.9	1.2	0.45904	2.5	11.64	35	80.9	0.7
51	0	1	74	1	13	31	31	11	80	46	10	7.176	4.9	49.5	2.5	0.317164	1.2	10	25	257.5	0.9
37	0	1	90	0	12	26	26	9	62	56	11	7.105	5.1	32.6	1.6	0.389744	3.8	17.86	88	95.875	0.5
50	0	1	75	0	12	60	46	11	99	66	12	7.127	4.3	50.1	1.49	0.10625	2.6	10.4	20	56.7	1.07
35	0	1	85	1	13	57	43	17	64	50	9	7.126	4	32	1.9	0.389881	2.35	14.75	61	133.167	0.35
26	0	1	84	0	12	57	33	11	79	59	13	7.201	6	98.3	5.21	0.0755952	4.3	44.66	41	159.75	0.6
57	0	1	84	0	13	44	37	12	70	48	8	7.163	4.7	44	1.06	0.858974	4.7	29.2	107	124.714	0.92
26	0	1	93	1	14	64	37	15	39	37	6	7.178	5.6	37.3	1.3	1.64706	0.8	35.5	97	225.5	0.4
61	0	1	71	1	14	54	52	24	58	49	8	7.238	5.1	53.5	1.3	0.878205	0.8	16.26	109	176	1.4
53	0	1	81	0	13	52	39	16	80	48	12	7.118	5.3	68.1	2.1	0.897177	1.5	17.82	61	111.75	1.45
42	0	1	92	1	15	25	38	10	89	67	11	7.224	4.6	52.5	1.4	0.0839286	3	6.87	87	54	0.9
27	0	1	80	0	11	49	37	18	53	24	7	7.207	4.9	27.3	1.6	0.595238	1.4	11.37	82	220	2.4
47	0	1	74	1	13	39	34	26	58	49	9	7.182	6.3	49.2	2.1	0.559701	1.3	17.82	101	196	1.4
71	1	1	45	0	11	46	49	70	90	64	9	7.161	5.2	42.2	1.36	0.709722	0.8	10.78	54	277.5	0.9
49	0	1	87	0	13	63	48	36	81	61	12	7.09	5.1	49.4	2.49	0.164583	2	11.78	56	82.1111	0.8
28	0	1	96	1	14	41	32	12	70	46	8	7.171	5.5	48.4	2.7	0.652985	1.6	14.34	230	125.125	1.85
48	0	1	73	1	13	18	33	12	89	60	13	7.134	5.3	71.6	4.9	0.0356183	1.1	13.56	92	68.8	0.8
50	0	0	36	0	8	48	30	58	55	43	4	7.172	4.9	57.1	1.5	1.59314	1.4	20.38	178	211.75	1.3
82	1	1	33	1	12	70	52	13	66	60	4	7.219	6.2	35.6	0.6	1.94283	1.4	10.1	256	108.8	0.5
47	0	1	84	0	13	33	33	16	61	44	7	7.234	4.5	50	0.71	1.37202	4.9	32.69	73	178	0.5
42	0	1	85	1	14	55	45	13	43	44	7	7.199	5.6	37	1	1.25992	1.6	10.2	60	119	0.6
47	0	0	45	0	9	75	51	35	50	36	7	7.275	4.6	48.3	1.6	0.742188	1.6	8.98	57	198	1.4
82	0	1	10	0	7	71	67	12	114	86	15	7.292	4.7	67.7	2.32	0.327957	2.7	2.91	78	91.125	7.4
54	0	1	61	0	11	39	35	17	89	46	9	7.221	4.1	44.4	1.6	0.934295	2.8	19.53	94	105.25	1.7
79	1	1	18	0	8	57	54	25	71	73	9	7.26	4.3	30.1	1.2	0.289828	0.8	13.6	122	114.167	0.4
53	0	1	46	0	9	61	39	26	73	52	7	7.185	5.5	43.4	2.11	0.0933908	2.2	14.24	125	253.75	0.6
60	0	1	33	0	8	37	31	13	92	48	12	7.09	4.2	29.5	1.9	0.373677	2.2	27.32	12	77.4	2.49
33	0	1	67	0	10	45	46	14	74	42	10	7.184	4.7	50.9	1.77	0.297619	3.2	14.56	31	186.5	3.1
33	0	1	40	0	6	25	26	12	101	54	17	7.028	6.5	99.7	6.22	0.00178571	2.5	10.56	42	99.875	2.3
49	0	1	67	0	10	18	22	13	87	50	8	7.154	4.8	32.2	0.9	1.08472	0.9	32.77	279	49.7	1.9
52	1	1	84	1	15	39	36	13	48	45	5	7.139	5.1	62.7	1.15	0.675	2.5	7.81	27	429.5	0.9
52	0	1	61	1	12	36	41	21	48	46	5	7.247	5.7	36.3	1	0.283854	2.1	23.94	542	194	1.3
59	0	1	70	0	11	60	45	13	63	49	9	7.157	4.5	32.6	1.38	0.447761	1.9	19.23	77	119.7	0.93
50	0	1	84	1	14	33	30	17	39	41	4	7.258	5.8	99.1	1.1	1.61111	1.4	7.11	113	280	1.35
38	0	1	60	1	10	38	27	27	66	44	9	7.178	4.2	54.1	1.7	1.97222	1.5	21	89	149.2	4.8
56	0	1	85	1	14	52	38	26	61	46	9	7.097	6.2	42.8	1.87	0.679688	2.5	14.42	140	154.857	0.99
56	0	1	80	1	13	57	55	15	100	60	13	7.099	5.1	45.3	2.5	0.141949	3.5	12.82	48	295	2.2
48	1	1	65	1	13	61	42	17	94	52	7	7.059	5.4	38.6	2.6	0.240833	1.7	7.25	164	218.333	1.8
61	0	0	15	1	7	44	31	35	35	35	4	7.336	4.1	48.5	1.28	2.90476	0.8	14.17	276	209.75	0.6
78	1	0	14	0	8	66	53	23	76	46	6	7.18	4.4	51.7	6.45	0.403509	1.9	9.49	421	227.5	0.2
52	0	1	52	0	10	46	34	27	44	38	7	7.314	4.3	63.3	2.14	1.18857	1.1	11.59	214	91.5	0.4
45	0	0	33	1	9	37	48	26	19	37	3	7.409	5.3	7.7	0.8	2.22701	0.8	4.86	692	187	0.4
80	0	0	30	0	8	58	38	62	70	49	7	7.418	3.8	47.5	2	0.717593	0.75	4.4	111	241	1.8
69	0	0	15	0	6	21	24	36	82	45	10	7.25	4.6	33.7	2.2	0.789744	3.7	3.6	141	154.5	0.7
59	0	1	74	1	13	35	36	57	55	39	5	7.347	4.8	48	1.3	1.07222	2.4	16.17	326	236.5	1.7
59	0	1	80	0	12	33	34	22	51	46	7	7.245	4.7	31.6	1.1	0.553385	0.8	9.56	81	210.6	1.845
51	1	1	70	1	13	42	51	17	78	59	13	7.183	4.8	30.1	0.92	0.389881	2.1	13.87	35	72	3.22
50	0	1	61	1	12	24	30	23	78	54	7	7.199	4.6	50.3	1.8	0.690299	2	11.71	145	247	0.7
76	0	1	65	0	12	51	46	16	99	56	13	7.18	4.8	48.7	1.45	0.678571	2.1	17.6	61	73.8	2
56	0	0	60	0	10	44	34	81	83	48	7	7.114	5	34.8	2.7	0.75932	2.25	16.9	111	172.75	1.1
65	0	1	20	0	6	66	46	21	77	44	9	7.267	5.3	48.6	2.86	0.105014	2.5	3.89	102	248.5	3.67
41	0	1	31	1	9	28	37	17	89	66	11	6.983	4.7	29.2	3.1	0.0546875	0.8	16.78	101	42.1	0.6
76	0	1	40	0	9	76	56	46	66	44	5	7.302	3.6	22.6	3.37	0.259354	0.8	9.74	192	266.2	1.02
61	0	1	32	1	10	28	43	18	91	68	10	7.151	3.6	22.7	1.54	0.247222	1.3	17.58	149	64.5	1.6
74	0	0	25	1	9	43	51	44	69	56	5	7.25	5	46.3	0.9	0.502646	1.8	13.91	188	144.167	0.75
49	0	0	4	0	5	18	19	27	64	40	10	7.205	4.4	37.6	2	1.95238	6.1	47.6	40	165.5	0.6
85	0	1	23	0	8	55	44	24	75	61	6	7.171	4.4	36.7	1	0.4125	0.8	6.83	259	82.5	1.26
33	0	1	81	1	13	69	45	44	47	31	6	7.177	4.3	33.5	1.9	1.10156	1.6	13.39	84	305	1.4
75	0	0	55	1	12	61	59	22	70	59	9	7.236	5.3	73.6	1.3	1.10897	0.7	10.7	169	90.625	0.7
71	0	1	52	0	11	50	42	26	67	47	7	7.201	5.1	43.2	1.06	1.29982	0.8	12.2	82	139.167	0.8
74	0	1	40	0	9	57	47	21	47	49	9	7.168	4.9	16.2	0.83	0.583333	2.7	9.95	31	81.25	0.92
43	1	1	64	1	13	34	34	33	76	50	10	7.212	6	60.5	1.5	0.545977	2.4	35.86	48	149.167	5.5
56	0	1	15	1	7	44	45	20	51	43	5	7.284	3.3	15.9	1	0.5	1.9	14.4	150	111.375	1.4
51	0	1	54	0	10	51	45	19	86	55	11	7.212	5.2	69.8	2.82	0.658482	12.8	9.17	32	121.667	0.6
58	0	0	43	1	10	23	34	33	48	40	7	7.343	4	44.3	3.4	1.47778	0.8	13.35	251	145.5	0.7
68	0	0	1	0	6	74	54	70	72	53	9	7.297	4.2	28.8	2.2	0.264881	0.8	8.67	60	171.5	1
71	0	1	15	1	8	26	41	76	52	46	8	7.255	4.4	34.6	1.3	0.711806	0.9	12.5	409	68.1667	1.6
40	0	1	70	1	11	41	50	26	77	56	12	7.27	4.2	50.2	1.5	1.23428	2.4	41.73	69	135.8	2.3
61	0	1	62	1	13	64	54	22	87	59	11	7.116	4.9	71.9	2.1	0.216912	2.1	13.12	129	67.9	1.45
22	0	1	85	0	12	23	29	20	75	44	12	7.176	3.9	30.9	1.18	1.73934	3.9	12.38	79	83.1	5.71
78	0	1	42	0	10	52	58	20	95	76	15	7.276	4.1	40	1.2	1.05346	1.8	11.1	44	95	6
39	0	0	60	1	10	36	36	77	60	37	11	7.142	4.8	28.6	2.3	0.413603	1.3	15.3	82	185.5	1.7
51	0	0	28	1	8	29	36	56	65	53	8	7.311	4.6	24.1	1.73	0.184444	2.9	38.76	87	153.75	1.965
59	1	1	67	0	12	51	41	24	68	45	10	7.263	4.2	11.7	0.57	0.659722	4.5	16.34	87	64	1.65
46	0	1	52	1	11	43	41	21	87	58	10	7.135	4.5	40.5	1	0.647177	2.5	19.01	75	140.333	1.3
52	0	1	62	0	11	30	37	29	105	68	13	7.025	4.2	58.5	2.79	0.0171569	3.4	10.42	65	188.333	4
70	1	0	50	1	12	54	43	67	48	41	4	7.285	3.9	41.4	2.3	1.21667	0.8	16.71	211	262.5	0.6
73	0	1	25	1	9	60	49	29	53	49	3	7.368	3.9	35.8	1.1	0.434028	0.9	9.53	267	129	0.6
38	0	0	60	1	10	65	44	36	37	34	3	7.411	4.9	42.3	1.4	2.30093	1.9	7.9	226	200.5	0.9
52	0	1	70	1	12	39	40	28	76	53	8	7.222	3.8	38.3	1.3	1.95536	0.8	37.9	239	85	0.6
59	0	1	60	1	11	29	41	31	56	45	5	7.11	4.3	40.7	2.04	0.595238	1	22.6	158	348.75	0.75
50	0	1	49	0	9	71	44	24	85	68	12	7.166	5.5	48.4	1.3	0.355263	2.6	12.6	53	72.7	1.2
66	0	0	51	1	12	48	32	80	87	58	8	7.299	4.1	41.3	1.2	0.503205	1	48.3	173	201	4.5
58	0	0	40	0	8	52	35	87	45	40	5	7.281	5.6	34.7	1.2	0.388889	1.5	11.39	390	194.2	0.6
42	0	1	45	0	9	67	47	49	62	36	8	7.204	4.1	26.1	2.7	1.0641	2.6	15.18	153	334	2.7
45	0	1	80	0	12	58	43	25	80	62	13	7.198	5.1	51.8	1.43	0.397222	2.2	18.32	15	51.7	0.6
48	0	1	56	0	10	38	36	37	94	59	11	7.157	5.3	75.6	4.14	0.05	4	37.71	33	237.25	1.43
33	0	1	90	0	12	32	35	27	60	34	11	7.183	4.5	85.1	4	1.14207	1.5	15.23	33	123.286	1.25
69	0	1	32	0	8	42	33	81	85	39	5	7.394	3.6	44.1	2.74	1.05511	2.35	11.6	159	322.5	0.8
26	1	1	77	1	13	43	36	28	66	47	5	7.167	4.6	32.8	0.7	0.584936	2.8	10.27	73	352.5	0.5
78	0	0	41	0	10	66	58	71	69	49	6	7.185	3.8	39.7	1.2	0.423611	0.8	18.64	332	138.333	0.75
53	0	1	48	0	9	45	49	29	89	48	10	7.209	4.5	51.9	1.6	0.966667	6.3	27.33	131	120.833	2.55
43	0	1	50	1	10	37	45	39	93	58	10	7.137	5	37.6	1.8	0.423077	4.2	54.6	38	190	1.9
77	0	1	33	1	10	78	63	38	66	62	7	7.237	5.8	58.1	2.1	0.282534	0.7	24	343	174.2	1.6
55	1	1	45	0	10	27	38	70	58	51	9	7.253	4.9	14.1	0.24	3.12121	2.3	26.37	76	117.125	1.2
65	1	1	56	1	13	42	47	41	37	41	4	7.153	5.8	56.5	1.1	1.09142	0.9	9.08	168	275	0.6
56	0	0	70	1	12	27	36	42	82	47	10	7.136	5.2	50.8	4.6	0.818966	1.9	20	263	127.5	0.3
22	0	1	90	0	12	43	36	33	99	36	11	7.19	4.1	22.8	1.1	0.686111	7	48.46	33	163.4	3.5
68	0	1	60	1	12	32	35	36	79	65	13	7.251	4.4	10.2	0.6	0.639881	5.8	26.55	40	119.833	6.3
84	1	1	42	0	12	93	67	101	57	64	7	7.315	3.8	43.4	1.53	0.380609	1.5	8.14	69	256.75	0.52
61	1	1	13	0	8	33	38	35	114	77	13	7.089	4.6	66.6	1.22	0.0194892	5.45	32.8	48	53.8	2.2
55	0	0	56	0	10	49	43	120	63	40	6	7.254	3.7	49.5	3.43	1.01716	0.8	20.09	79	232.75	0.92
36	0	1	41	1	9	78	58	79	45	38	6	7.269	4.1	28.4	1.6	0.789511	2.5	22.83	154	290	0.5
58	0	0	50	0	9	46	34	78	90	55	14	7.187	4.6	53.4	1.61	0.319271	4.2	56.75	11	185.75	3.68
79	0	0	11	0	7	63	50	58	52	49	5	7.289	3.7	34.3	2.5	0.685606	0.5	11.5	265	180.75	0.45
28	0	1	72	1	12	36	38	46	63	37	6	7.285	4.2	37.8	1.9	0.415556	1.6	26.2	67	272.5	0.7
58	0	0	60	1	11	31	33	60	58	39	6	7.351	4.4	22.5	2	0.640625	2.4	13.18	189	73.75	0.8
44	1	0	75	1	14	47	44	163	74	52	7	7.186	3.6	38.3	2.32	0.110887	4	12.45	263	194	0.92
42	0	1	70	0	11	43	39	74	66	51	9	7.234	3.5	43.5	1.21	0.360119	3	9.8	36	380	8
42	0	1	71	1	13	49	40	144	79	64	9	7.198	5.9	23.2	1.2	0.061828	3.4	34.51	119	118.167	0.8
